# Supplementary material for: A silylene-stabilized ditin(0) complex and its conversion to methylditin cation and distannavinylidene
Source: Nat Commun. 2023 Nov 17;14:7474. doi: 10.1038/s41467-023-42953-5 (PMC10656547; doi:10.1038/s41467-023-42953-5)
Supplement: Supplementary file 3 — Source Data [file 41467_2023_42953_MOESM3_ESM.xlsx]

## Sheet: Sheet1
	2					4					5
	Sn	1.2872	0.580357	0.000000000		Sn	2.477678680	0.684523800	0.000000000		Si	-0.111607150	0.193452380	0.000000000
	Sn	-0.426527	-1.50909	-0.001742000		Sn	4.403045680	-1.053248200	-0.427793000		Si	6.168590850	-1.173278620	0.157117000
	Si	3.24808	-1.10153	-0.217646000		Si	6.708485680	0.056992800	-0.265206000		N	8.446059850	1.772538380	-0.979429000
	Si	-2.38445	0.177779	-0.212943000		Si	0.643746680	-1.054359200	-0.609896000		C	-2.294554150	-1.543790620	0.207504000
	N	3.07296	-2.91364	0.106576000		N	-1.804829320	0.303215800	2.006733000		N	8.342641850	1.883768380	1.206807000
	N	-4.8726	-1.68332	1.987477000		N	-2.059164320	1.367143800	0.122903000		N	7.359531850	-0.017813620	0.161008000
	N	-5.27014	-2.21061	-0.090735000		N	6.820563680	1.346726800	-1.577677000		N	-2.666850150	-2.485048620	-0.738519000
	N	5.75384	0.699265	2.025297000		N	-0.818031320	-0.682642200	0.076903000		N	6.399670850	-2.583811620	1.150323000
	N	6.139	1.28656	-0.037909000		N	6.489494680	1.691911800	0.508625000		C	-0.988936150	-2.902340620	3.375875000
	N	4.7702	-0.645299	0.310820000		N	0.516550680	-1.669539200	-2.357551000		H	-0.811592150	-2.937266620	2.296605000
	N	-3.90709	-0.283727	0.311398000		N	9.758667680	-2.256592200	-0.578771000		N	6.239433850	-2.454254620	-1.020080000
	N	-2.21184	1.98423	0.135452000		N	8.100869680	-0.701435200	0.122621000		C	7.293451850	1.929167380	3.406512000
	N	-2.44511	1.14655	-1.820837000		C	6.177967680	3.693758800	-0.970759000		C	-4.458676150	-0.714632620	-2.123592000
	N	3.31387	-2.0529	-1.838503000		N	0.798389680	-2.890473200	-0.619125000		H	-4.490959150	-1.051763620	-1.086116000
	C	-3.84976	-4.30307	-1.484881000		C	-0.405619320	-0.809454200	3.666095000		N	-0.152744150	1.900494380	0.724652000
	H	-3.7096	-3.97257	-0.453161000		C	-2.607657320	1.404896800	2.254130000		C	6.109124850	-2.948936620	2.525327000
	C	5.41288	-0.0664149	3.174854000		H	-2.992943320	1.610938800	3.237056000		C	9.033145850	2.998713380	0.757764000
	C	-4.67494	-3.25662	-2.196883000		N	9.137076680	-2.348341200	1.505426000		H	9.426492850	3.730558380	1.440938000
	C	3.00271	-3.79601	1.273179000		C	4.851472680	4.100196800	-1.070491000		N	-0.035446150	1.457059380	-1.361267000
	C	-5.54656	-2.34048	-4.252492000		H	4.055639680	3.375010800	-0.934048000		C	6.218327850	2.859411380	2.901012000
	H	-5.63605	-2.38471	-5.332052000		C	-1.600799320	-0.755740200	2.938867000		H	6.168421850	2.742134380	1.816363000
	C	-4.81959	-3.3035	-3.580749000		C	6.499839680	2.282032800	-0.685326000		C	-3.387774150	-1.508990620	-2.833909000
	H	-4.33511	-4.09621	-4.138718000		C	-2.432183320	-2.705439200	4.036201000		C	7.567172850	1.927678380	-3.239544000
	C	3.08865	-1.71161	-3.250180000		H	-3.211573320	-3.442367200	4.192451000		C	7.321953850	1.538464380	4.740323000
	C	1.33351	-4.85038	-1.927533000		C	-2.132266320	1.668322800	-1.265517000		H	6.547843850	1.884236380	5.413986000
	H	0.559961	-4.17765	-1.568638000		C	-2.765790320	2.060228800	1.094856000		C	-3.252972150	-1.419019620	-4.214751000
	C	3.02489	-3.1802	-1.191719000		H	-3.320003320	2.950900800	0.860180000		H	-3.916390150	-0.769233620	-4.774040000
	C	-5.31921	-2.22408	-1.510422000		C	-1.467770320	0.247351800	0.670148000		N	-1.644677150	-0.461531620	0.030927000
	C	6.86406	2.13641	0.781145000		C	0.676430680	-2.924964200	-1.940638000		C	8.308207850	1.461955380	2.565923000
	H	7.48093	2.91833	0.375923000		C	8.896162680	-1.680014200	0.325974000		C	-4.968761150	1.696913380	1.849372000
	C	5.54981	2.34566	-2.139800000		C	6.907137680	5.938615800	-1.416097000		H	-5.645285150	1.894403380	2.684964000
	C	2.66836	-4.47857	-1.802432000		H	7.709405680	6.654763800	-1.546878000		H	-5.470591150	2.039113380	0.941422000
	C	-4.57994	-1.29471	0.689428000		C	-0.261131320	-1.841678200	4.584607000		H	-4.070433150	2.301030380	1.988349000
	C	6.62899	1.77259	2.050707000		H	0.651857680	-1.919222200	5.160663000		C	0.847855850	-3.969504620	-2.593479000
	H	7.00446	2.16981	2.977225000		C	-0.539614320	3.617695800	-0.874961000		H	1.516537850	-4.509783620	-1.921193000
	C	-5.97177	-3.09834	0.709626000		H	-0.335820320	3.043436800	0.032998000		H	1.231575850	-2.952442620	-2.682201000
	H	-6.57642	-3.88071	0.287094000		C	0.674020680	0.229351800	3.469019000		H	0.907010850	-4.450876620	-3.573480000
	C	-6.14852	-1.30648	-3.552947000		H	0.693482680	0.475253800	2.400724000		N	-2.869285150	-2.007397620	1.377973000
	H	-6.70287	-0.550156	-4.094208000		C	-2.957861320	0.882346800	-2.078333000		C	-3.580936150	-3.172164620	1.140644000
	C	3.93306	-0.55673	4.978141000		C	0.674992680	-4.136266200	-2.785849000		H	-4.110733150	-3.677651620	1.928016000
	H	3.0098	-0.387312	5.516721000		C	6.373915680	2.247515800	1.863739000		C	0.000263850	2.446716380	-0.475955000
	C	6.96286	0.343191	-2.116569000		C	7.206258680	4.612165800	-1.145650000		C	9.087665850	2.936347380	-0.581462000
	C	4.21574	0.202506	3.848216000		H	8.237647680	4.288098800	-1.065744000		H	9.528552850	3.608019380	-1.296531000
	C	-5.73393	-2.76743	1.987658000		C	-3.947085320	-1.579240200	2.374286000		C	9.318208850	0.610645380	3.026558000
	H	-6.10002	-3.19513	2.904288000		H	-3.864159320	-0.770356200	1.646199000		C	-2.857641150	-1.345300620	2.637972000
	C	-6.05905	-1.23183	-2.169319000		C	-1.435957320	2.778834800	-1.756549000		C	6.881032850	-3.386440620	-3.199197000
	C	5.4506	0.349124	0.717649000		C	4.560095680	5.424136800	-1.350866000		H	7.792840850	-2.787083620	-3.221957000
	C	3.27448	1.2847	3.375497000		H	3.526713680	5.738184800	-1.437026000		H	6.544668850	-3.540477620	-4.228734000
	H	3.29685	1.28552	2.279528000		C	-1.609165320	3.109300800	-3.096223000		H	7.120175850	-4.359730620	-2.768337000
	C	3.67171	-5.33038	-2.248403000		H	-1.092510320	3.970101800	-3.503322000		C	-2.504224150	-2.346988620	-2.144791000
	H	4.70945	-5.03318	-2.147907000		C	-1.261231320	-2.782919200	4.765491000		C	7.590911850	1.487604380	-4.560116000
	C	-4.56908	-0.918268	3.148110000		H	-1.125564320	-3.581303200	5.486192000		H	6.949319850	1.965714380	-5.290878000
	C	-6.77679	-0.156564	-1.386648000		C	1.856143680	-4.778404200	-3.136702000		C	5.801575850	-2.666391620	-2.387380000
	H	-6.14764	0.0849291	-0.528878000		H	2.805309680	-4.384245200	-2.796260000		C	9.241528850	0.227944380	-2.688425000
	C	-2.40385	-2.22078	3.383381000		C	6.715399680	1.357444800	-3.045575000		C	11.406588850	0.471416380	-1.463001000
	H	-2.3743	-2.17314	2.288102000		C	5.585414680	6.344338800	-1.521511000		H	12.070725850	0.013961380	-0.724827000
	C	6.20317	1.31464	-1.455225000		H	5.353213680	7.380368800	-1.737758000		H	11.136933850	1.464334380	-1.100832000
	C	-5.2004	0.788365	4.695527000		C	0.602999680	-3.924680200	0.402264000		H	11.969211850	0.590520380	-2.393241000
	H	-5.88859	1.55743	5.026600000		C	-2.416884320	2.347191800	-3.920752000		C	-3.461291150	-3.462953620	-0.162602000
	C	6.31192	-1.0491	3.601343000		H	-2.532823320	2.617044800	-4.964064000		H	-3.875824150	-4.266185620	-0.744844000
	C	-4.57472	-5.64727	-1.462804000		C	6.374412680	1.050964800	2.803827000		C	8.406908850	1.295761380	-2.319286000
	H	-5.55682	-5.57318	-0.991376000		H	6.313831680	1.390589800	3.838313000		C	-4.632386150	0.217874380	1.723165000
	H	-3.98952	-6.38682	-0.910660000		H	7.282960680	0.458503800	2.691876000		H	-4.058729150	0.105257380	0.800488000
	H	-4.72365	-6.02461	-2.478340000		H	5.514011680	0.406754800	2.604186000		C	-0.698946150	2.322869380	-3.579383000
	C	5.70488	2.40643	-3.520316000		C	-3.072960320	1.237998800	-3.417569000		H	-0.539861150	2.167288380	-4.648895000
	H	5.21543	3.19791	-4.075554000		H	-3.704728320	0.647320800	-4.071185000		H	-0.543245150	3.380999380	-3.368288000
	C	1.0106	-6.06712	-2.504373000		C	0.767619680	-1.099855200	-3.690967000		H	-1.733630150	2.065137380	-3.347477000
	H	-0.0303426	-6.35005	-2.607196000		C	-0.547341320	-4.649337200	-3.207072000		C	4.727586850	-3.589432620	2.668123000
	C	5.98034	-1.7852	4.733755000		H	-1.465125320	-4.140636200	-2.935363000		H	3.951077850	-2.927926620	2.274752000
	H	6.65109	-2.5604	5.084809000		C	9.948679680	-1.819910200	-1.919105000		H	4.507064850	-3.787680620	3.720655000
	C	4.71226	3.37776	-1.421057000		C	10.522628680	-3.232433200	0.039914000		H	4.672499850	-4.541459620	2.134647000
	H	4.5456	3.0201	-0.402337000		H	11.269025680	-3.788599200	-0.498496000		C	-1.020466150	4.606319380	-1.088621000
	C	-4.04407	0.549145	5.413862000		C	2.066806680	-0.258277200	3.838899000		H	-1.975225150	4.093943380	-1.115846000
	H	-3.83164	1.12977	6.304685000		H	2.169382680	-0.412837200	4.916444000		C	-0.943772150	5.962005380	-1.359169000
	C	-3.38609	-1.17335	3.851427000		H	2.804286680	0.490633800	3.542925000		H	-1.844697150	6.513839380	-1.600070000
	C	3.34313	-6.55158	-2.816919000		H	2.322558680	-1.186839200	3.325570000		C	0.282898850	6.610000380	-1.322188000
	H	4.12882	-7.21442	-3.160122000		C	1.813103680	-5.926105200	-3.910740000		H	0.342788850	7.670890380	-1.535106000
	C	6.4522	1.45918	-4.196284000		H	2.735939680	-6.422516200	-4.186340000		C	1.431011850	5.897164380	-1.012918000
	H	6.55043	1.51577	-5.274470000		C	9.466621680	-2.616656200	-2.962465000		H	2.392186850	6.397015380	-0.984197000
	C	2.01261	-6.91939	-2.947886000		C	1.283400680	-5.244544200	0.062913000		C	1.358111850	4.540442380	-0.736443000
	H	1.75542	-7.87195	-3.396655000		H	0.816200680	-5.752295200	-0.779525000		H	2.256186850	3.986549380	-0.494018000
	C	-6.73878	0.345349	2.749686000		H	1.208946680	-5.902344200	0.931203000		C	0.131159850	3.890453380	-0.774376000
	H	-6.88975	-0.479082	2.049087000		H	2.342409680	-5.102977200	-0.160591000		C	-1.096128150	-5.422940620	-1.997570000
	C	-5.48859	0.0556871	3.548662000		C	0.350518680	1.512381800	4.232744000		H	-1.175636150	-5.828367620	-3.010215000
	C	3.73243	2.66141	3.854156000		H	-0.605673320	1.939414800	3.928573000		H	-2.080871150	-5.485248620	-1.532142000
	H	3.05301	3.43076	3.478750000		H	1.124597680	2.262230800	4.051674000		H	-0.415057150	-6.060962620	-1.429333000
	H	4.73688	2.9034	3.504671000		H	0.309294680	1.318388800	5.307886000		C	0.354503850	-2.632635620	4.041208000
	H	3.73054	2.70869	4.947064000		C	7.831963680	2.206817800	-3.642241000		H	0.733061850	-1.641850620	3.787662000
	C	-2.46209	-4.4545	-2.095871000		H	7.785089680	2.157332800	-4.732192000		H	1.091437850	-3.359256620	3.693850000
	H	-2.50757	-4.82549	-3.123533000		H	8.807205680	1.837276800	-3.324252000		H	0.293001850	-2.716410620	5.129725000
	H	-1.88262	-5.16885	-1.505872000		H	7.734307680	3.252682800	-3.349634000		C	-3.755546150	-0.290009620	2.845328000
	H	-1.92071	-3.50664	-2.085083000		C	0.801847680	3.922101800	-1.532997000		C	-0.082868150	2.478580380	2.066242000
	C	5.44401	4.71637	-1.345573000		H	1.298770680	3.012360800	-1.873957000		C	9.207256850	-0.191566620	-4.011291000
	H	6.41361	4.62349	-0.852380000		H	1.459098680	4.411950800	-0.810588000		H	9.825495850	-1.023430620	-4.322037000
	H	4.8499	5.44464	-0.787924000		H	0.690074680	4.593177800	-2.388321000		C	-1.993439150	-1.803824620	3.635257000
	H	5.6191	5.11897	-2.347243000		C	8.592292680	-2.005299200	2.777482000		C	-3.809871150	0.270499380	4.115043000
	C	-3.14831	-0.419868	4.995204000		C	-1.229682320	4.919755800	-0.471970000		H	-4.490743150	1.089272380	4.310838000
	H	-2.23825	-0.580383	5.558364000		H	-1.449712320	5.526807800	-1.354085000		C	8.397972850	0.436587380	-4.943510000
	C	7.68969	-0.754492	-1.376455000		H	-0.586103320	5.504740800	0.189396000		H	8.391736850	0.093265380	-5.971727000
	H	7.46398	-0.650716	-0.315443000		H	-2.171422320	4.740392800	0.048498000		C	-2.995170150	-0.196345620	5.133230000
	C	7.58642	-1.33904	2.842135000		C	0.632380680	0.406087800	-3.534924000		H	-3.053796150	0.251714380	6.118832000
	H	7.80206	-0.474514	2.209316000		H	1.412006680	0.794594800	-2.874235000		C	-2.089184150	-1.211203620	4.891386000
	C	-2.21911	0.82262	-3.235733000		H	-0.341592320	0.666288800	-3.121894000		H	-1.433254150	-1.543614620	5.686503000
	C	3.02592	-2.87989	2.487984000		H	0.733975680	0.894150800	-4.505307000		C	11.790481850	0.434949380	2.612923000
	H	3.93725	-2.28251	2.507484000		C	-5.066209320	-1.204017200	3.343540000		H	12.000170850	-0.020620620	3.583964000
	H	2.9797	-3.47067	3.404152000		H	-6.007158320	-1.066527200	2.805735000		H	11.907851850	1.516004380	2.716822000
	H	2.16922	-2.20137	2.464127000		H	-4.839672320	-0.278019200	3.876039000		H	12.546420850	0.076694380	1.909619000
	C	1.72474	-4.63028	1.309334000		H	-5.216806320	-1.987500200	4.090379000		C	6.643831850	3.057108380	-2.849347000
	H	0.84486	-3.99879	1.160443000		C	8.690509680	-3.887425200	-2.706578000		H	6.630663850	3.116595380	-1.758866000
	H	1.64505	-5.11261	2.286760000		H	8.400958680	-3.892253200	-1.652287000		C	8.315481850	0.703694380	5.218680000
	H	1.72559	-5.41259	0.551033000		C	5.080236680	3.029936800	2.060740000		H	8.314524850	0.402870380	6.260198000
	C	7.06376	0.431496	-3.500367000		H	4.215200680	2.430038800	1.768557000		C	-2.290780150	-2.154282620	-4.883117000
	H	7.6416	-0.311045	-4.039168000		H	5.071501680	3.958509800	1.491587000		H	-2.203567150	-2.077359620	-5.961060000
	C	-2.16064	2.26653	-1.159855000		H	4.979050680	3.285324800	3.117831000		C	-1.511720150	-3.087590620	-2.795322000
	C	1.83044	1.0447	3.785202000		C	10.139976680	-3.288642200	1.324704000		C	-0.568345150	-3.989509620	-2.035078000
	H	1.6891	1.14713	4.865353000		H	10.482483680	-3.905837200	2.136648000		H	-0.516382150	-3.618850620	-1.007015000
	H	1.48648	0.0576111	3.471881000		C	7.576266680	3.142035800	2.148723000		C	5.561647850	-1.296099620	-3.009314000
	H	1.18755	1.77863	3.295870000		H	7.551125680	3.475848800	3.188170000		H	4.716804850	-0.796416620	-2.525720000
	C	-2.14376	2.85154	1.313430000		H	7.565840680	4.028326800	1.512303000		H	5.334674850	-1.394667620	-4.073437000
	C	-2.85073	-3.62708	3.777942000		H	8.508453680	2.601593800	1.983080000		H	6.448661850	-0.668641620	-2.906890000
	H	-2.90175	-3.72373	4.866452000		C	5.353693680	1.851161800	-3.525667000		C	5.215623850	2.797032380	-3.314875000
	H	-2.13352	-4.36218	3.404072000		H	5.226645680	2.920996800	-3.364247000		H	5.138611850	2.818296380	-4.404771000
	H	-3.82911	-3.8774	3.366903000		H	4.549427680	1.318355800	-3.011846000		H	4.545124850	3.565088380	-2.922755000
	C	1.66161	-2.01485	-3.699429000		H	5.263876680	1.663258800	-4.597946000		H	4.859080850	1.825320380	-2.971538000
	H	1.47705	-3.08529	-3.786191000		C	-0.585633320	-5.804758200	-3.970804000		C	-1.432481150	-2.980311620	-4.179663000
	H	1.48683	-1.56393	-4.679616000		H	-1.539559320	-6.205129200	-4.292409000		H	-0.673743150	-3.539762620	-4.712550000
	H	0.950797	-1.5892	-2.986634000		C	-3.748526320	-0.288643200	-1.542622000		C	0.264085850	1.437467380	-2.794501000
	C	-8.11902	-0.676188	-0.873146000		H	-3.513028320	-0.401119200	-0.484695000		C	-1.530262150	-4.261024620	3.817643000
	H	-8.6215	0.0907361	-0.277541000		C	6.898555680	-0.089723200	-3.478712000		H	-0.798871150	-5.044918620	3.606854000
	H	-7.99577	-1.56065	-0.245609000		H	6.923813680	-0.155334200	-4.567166000		H	-2.457250150	-4.520330620	3.304288000
	H	-8.77548	-0.940955	-1.706757000		H	6.067253680	-0.704046200	-3.121048000		H	-1.729242150	-4.263521620	4.893103000
	C	-0.856991	3.67104	1.370465000		H	7.832984680	-0.496349200	-3.091195000		C	6.151415850	-1.667250620	3.346191000
	H	-0.776257	4.13606	2.356131000		C	8.838643680	-0.911093200	4.883516000		H	7.110312850	-1.161979620	3.223153000
	H	-0.84596	4.46571	0.625076000		H	9.412221680	-0.302923200	5.571885000		H	6.010766850	-1.887440620	4.406753000
	H	0.0165504	3.03298	1.213467000		C	7.327358680	-2.487194200	3.131678000		H	5.358053850	-0.982199620	3.035248000
	C	4.803	-1.54023	5.415583000		C	0.593939680	-6.442754200	-4.325395000		C	10.181443850	-0.413728620	-1.693463000
	H	4.5564	-2.12505	6.294789000		H	0.563005680	-7.344233200	-4.925618000		H	9.633501850	-0.507911620	-0.752788000
	C	-6.96788	1.13968	-2.158620000		C	10.652883680	-0.632203200	-2.143731000		C	1.340968850	2.926107380	2.380334000
	H	-7.65708	1.02453	-2.999569000		C	2.181836680	-1.427355200	-4.163776000		H	1.408170850	3.249480380	3.421908000
	H	-6.01797	1.51858	-2.539776000		H	2.391492680	-0.893640200	-5.093524000		H	1.649189850	3.759897380	1.748297000
	H	-7.39059	1.89927	-1.496819000		H	2.305333680	-2.493658200	-4.356190000		H	2.028989850	2.090975380	2.232409000
	C	4.22262	-4.71351	1.294603000		H	2.911159680	-1.109714200	-3.413392000		C	7.960442850	1.087757380	0.131074000
	H	4.20545	-5.40977	0.453952000		C	-0.264479320	-1.591680200	-4.699738000		C	10.395010850	0.074007380	2.116228000
	H	4.23105	-5.29965	2.216885000		H	-1.274589320	-1.371438200	-4.351359000		H	10.269982850	0.540749380	1.138380000
	H	5.14123	-4.12851	1.248260000		H	-0.179260320	-2.662790200	-4.880920000		C	6.198468850	-3.486616620	0.015202000
	C	-6.55738	1.61733	1.926317000		H	-0.111709320	-1.077377200	-5.650870000		H	5.217409850	-3.985399620	0.058879000
	H	-6.38896	2.48005	2.576780000		C	10.866556680	-0.250628200	-3.463398000		C	9.300207850	0.240627380	4.366436000
	H	-7.44841	1.8168	1.324735000		H	11.410082680	0.664196800	-3.670562000		H	10.067065850	-0.426199620	4.743656000
	H	-5.70047	1.51913	1.257308000		C	1.211641680	-3.358317200	1.676068000		C	7.256775850	-4.554420620	-0.128786000
	C	3.3403	3.5558	-2.058842000		H	2.274546680	-3.151014200	1.540178000		C	-5.913229150	-0.605593620	1.601886000
	H	3.41002	3.95867	-3.073041000		H	1.087817680	-4.062647200	2.499963000		H	-5.701532150	-1.659822620	1.417826000
	H	2.75115	4.25454	-1.459977000		H	0.713164680	-2.429684200	1.954823000		H	-6.526722150	-0.237841620	0.774765000
	H	2.7945	2.61134	-2.089635000		C	7.587817680	-1.366485200	5.254424000		H	-6.503575150	-0.532001620	2.519290000
	C	-0.98506	-1.97333	3.870618000		H	7.188811680	-1.113401200	6.229989000		C	7.168766850	-3.913330620	3.062679000
	H	-0.653986	-0.959144	3.643204000		C	6.537547680	-3.368190200	2.190932000		H	7.172241850	-4.852724620	2.507508000
	H	-0.302843	-2.65679	3.361820000		H	6.652346680	-2.944516200	1.187242000		H	6.974861850	-4.140813620	4.114755000
	H	-0.887491	-2.14467	4.947107000		C	9.368181680	-1.218877200	3.634452000		H	8.162553850	-3.469709620	2.978489000
	C	-2.40596	-0.681728	-3.356916000		C	9.730533680	-2.205086200	-4.264230000		C	7.891556850	-6.871312620	-0.350871000
	H	-2.31666	-0.986869	-4.401131000		H	9.379757680	-2.805695200	-5.094898000		H	7.609710850	-7.916404620	-0.416986000
	H	-3.38879	-0.979536	-2.993639000		C	11.212820680	0.203474800	-1.016630000		C	4.504152850	-3.472195620	-2.446834000
	H	-1.64336	-1.20572	-2.774952000		H	10.920871680	-0.260446200	-0.073918000		H	4.651923850	-4.494187620	-2.088281000
	C	-2.18986	1.92178	2.517753000		C	6.840015680	-2.144357200	4.386656000		H	4.143549850	-3.534635620	-3.477185000
	H	-1.33931	1.23543	2.498406000		H	5.860737680	-2.487738200	4.692605000		H	3.730188850	-2.997519620	-1.838490000
	H	-3.1067	1.33239	2.519648000		C	10.419206680	-1.031908200	-4.514096000		C	6.582352850	4.313052380	3.198146000
	H	-2.14952	2.50227	3.440813000		H	10.609079680	-0.723627200	-5.535687000		H	6.655881850	4.478911380	4.276599000
	C	-0.805333	1.17314	-3.693279000		C	-0.894336320	-4.138444200	0.599589000		H	5.818634850	4.987390380	2.801880000
	H	-0.0777426	0.773498	-2.981850000		H	-1.370217320	-3.186666200	0.832620000		H	7.539872850	4.587270380	2.751547000
	H	-0.656493	2.24864	-3.785263000		H	-1.075193320	-4.831304200	1.424121000		C	4.842923850	2.529938380	3.462585000
	H	-0.619552	0.723774	-4.672024000		H	-1.350209320	-4.552549200	-0.303010000		H	4.553866850	1.499899380	3.240219000
	C	-3.35209	3.78428	1.335726000		C	-4.299454320	-2.847269200	1.605223000		H	4.095838850	3.193313380	3.023344000
	H	-3.35794	4.36209	2.263254000		H	-4.403254320	-3.707472200	2.270689000		H	4.798210850	2.671028380	4.545213000
	H	-4.27858	3.21271	1.279714000		H	-3.539319320	-3.086566200	0.861152000		C	0.087798850	-0.008249620	-3.230528000
	H	-3.32104	4.48798	0.501749000		H	-5.253062320	-2.715995200	1.088001000		H	0.327418850	-0.113643620	-4.289620000
	C	3.32127	-0.212788	-3.356174000		C	-5.248541320	-0.030821200	-1.650486000		H	-0.937866150	-0.338527620	-3.072284000
	H	2.57847	0.327539	-2.763154000		H	-5.531121320	0.886968800	-1.130411000		H	0.755055850	-0.659407620	-2.658668000
	H	3.23482	0.107913	-4.395880000		H	-5.807649320	-0.859280200	-1.208600000		C	9.227287850	-6.507420620	-0.400362000
	H	4.31479	0.0495311	-2.994626000		H	-5.563463320	0.065199800	-2.692415000		H	9.995206850	-7.265569620	-0.505374000
	C	-3.25468	1.52295	-4.110050000		C	10.709779680	-0.665500200	3.210303000		C	10.628320850	-1.812912620	-2.088396000
	H	-3.10758	1.23383	-5.153573000		H	11.094604680	-1.291826200	2.401809000		H	9.781911850	-2.469262620	-2.292607000
	H	-3.16751	2.60813	-4.046429000		C	-3.355256320	-1.593910200	-2.224671000		H	11.201964850	-2.255277620	-1.270791000
	H	-4.2632	1.22806	-3.815085000		H	-3.583291320	-1.570544200	-3.293782000		H	11.280404850	-1.800161620	-2.966089000
	C	-7.98518	0.424376	3.622576000		H	-3.907894320	-2.428566200	-1.786100000		C	1.706648850	1.859615380	-3.053480000
	H	-8.111	-0.481145	4.220221000		H	-2.287769320	-1.780019200	-2.098617000		H	2.388888850	1.219605380	-2.490210000
	H	-8.87287	0.545936	2.996935000		C	9.555812680	-5.119234200	-2.962876000		H	1.877618850	2.899783380	-2.773106000
	H	-7.949	1.27574	4.306685000		H	9.874165680	-5.156004200	-4.007846000		H	1.938832850	1.756655380	-4.116151000
	C	8.78802	-1.53311	3.758554000		H	8.996316680	-6.032696200	-2.748129000		C	-4.117957150	0.772896380	-2.115181000
	H	8.69667	-2.43879	4.363025000		H	10.454356680	-5.120047200	-2.343359000		H	-3.153280150	0.941063380	-1.632901000
	H	8.91435	-0.686904	4.437520000		C	5.050347680	-3.404597200	2.504129000		H	-4.881260150	1.336410380	-1.571478000
	H	9.69893	-1.63173	3.163222000		H	4.849364680	-3.917792200	3.448288000		H	-4.074615150	1.166193380	-3.134881000
	C	9.20051	-0.617866	-1.540146000		H	4.527814680	-3.958447200	1.722075000		C	10.235910850	-1.431898620	1.934313000
	H	9.71592	-1.38516	-0.956439000		H	4.616437680	-2.403154200	2.553162000		H	10.391550850	-1.960661620	2.878526000
	H	9.54883	0.360374	-1.200901000		C	7.411959680	-3.951116200	-3.535405000		H	10.968598850	-1.811535620	1.217101000
	H	9.50056	-0.735794	-2.584774000		H	6.806328680	-3.054320200	-3.400303000		H	9.235391850	-1.675153620	1.572711000
	C	4.09338	-2.43689	-4.140565000		H	6.814384680	-4.815360200	-3.236815000		C	9.578354850	-5.163656620	-0.314789000
	H	5.11463	-2.202	-3.837427000		H	7.628695680	-4.055150200	-4.601015000		H	10.623131850	-4.874173620	-0.354527000
	H	3.95979	-2.11424	-5.176030000		C	10.639104680	1.615952800	-1.021486000		C	6.912254850	-5.894283620	-0.215533000
	H	3.9538	-3.51788	-4.105774000		H	10.911714680	2.153567800	-1.933507000		H	5.863893850	-6.176012620	-0.174360000
	C	7.39319	-2.54258	1.924093000		H	11.029162680	2.184749800	-0.174269000		C	8.598614850	-4.197760620	-0.180838000
	H	8.29974	-2.73111	1.342337000		H	9.550739680	1.589970800	-0.948455000		H	8.853767850	-3.147478620	-0.114886000
	H	6.56509	-2.37062	1.233926000		C	7.091000680	-4.793181200	2.169612000		C	7.149046850	4.393896380	-3.386200000
	H	7.17358	-3.44031	2.508607000		H	8.134723680	-4.827445200	1.857287000		H	8.156577850	4.617423380	-3.029813000
	C	7.20322	-2.13353	-1.805221000		H	6.514154680	-5.410875200	1.476589000		H	6.489677850	5.207193380	-3.072250000
	H	7.40697	-2.31546	-2.864156000		H	7.018517680	-5.243838200	3.162770000		H	7.178056850	4.385962380	-4.479178000
	H	6.12961	-2.22676	-1.634881000		C	12.738209680	0.223219800	-1.060356000		C	-0.458808150	1.359932380	3.025106000
	H	7.71308	-2.91084	-1.230791000		H	13.149271680	-0.787883200	-1.024682000		H	0.233200850	0.521282380	2.916012000
	C	-1.80232	3.57248	-1.753477000		H	13.134895680	0.782881800	-0.209785000		H	-1.468698150	1.000989380	2.833376000
	C	-2.80341	4.42547	-2.202143000		H	13.104199680	0.700325800	-1.972721000		H	-0.405886150	1.715870380	4.054987000
	C	-0.467319	3.94942	-1.862467000		C	10.535022680	0.744682800	2.652408000		C	-5.841079150	-0.963789620	-2.716406000
	C	-2.4731	5.65205	-2.758035000		H	9.826795680	0.752150800	1.821347000		H	-5.910000150	-0.604068620	-3.745984000
	H	-3.84135	4.12573	-2.111982000		H	11.490496680	1.139229800	2.297154000		H	-6.600845150	-0.437821620	-2.132809000
	C	-0.142504	5.17143	-2.426752000		H	10.157439680	1.418452800	3.426050000		H	-6.087086150	-2.027820620	-2.715480000
	H	0.305126	3.27491	-1.504205000		C	11.746304680	-0.688390200	4.325938000		C	-1.060738150	3.637632380	2.226075000
	C	-1.14251	6.02443	-2.873539000		H	11.495742680	0.006421800	5.130728000		H	-1.089330150	3.944091380	3.274000000
	H	-3.25743	6.31549	-3.103179000		H	12.720509680	-0.388469200	3.933969000		H	-2.066633150	3.332410380	1.931240000
	H	0.898588	5.45773	-2.518121000		H	11.846778680	-1.685160200	4.760241000		H	-0.771248150	4.503165380	1.630101000
	H	-0.883625	6.98103	-3.312630000		C	4.678629680	-3.077795200	-1.160816000		Sn	3.855936850	-0.031118620	0.330348000
						H	3.870532680	-3.699920200	-0.779451000		Sn	1.716730850	-1.592113620	0.441283000
						H	5.635529680	-3.480833200	-0.829465000		C	4.108388850	2.102837380	-0.071268000
						H	4.652000680	-3.077479200	-2.250852000		H	3.796198850	2.691041380	0.790779000
						C	-2.630070320	-1.685819200	3.110083000		H	3.521586850	2.388031380	-0.942161000
											H	5.161749850	2.293788380	-0.276287000
